# Supplementary material for: Transcriptomic evidence for versatile metabolic activities of mercury cycling microorganisms in brackish microbial mats
Source: NPJ Biofilms Microbiomes. 2021 Nov 19;7:83. doi: 10.1038/s41522-021-00255-y (PMC8605020; doi:10.1038/s41522-021-00255-y)
Supplement: Supplementary file 1 — Supplementary Data 1 [file 41522_2021_255_MOESM1_ESM.xlsx]

## Sheet: Feuil1
Transcriptomic evidence for versatile metabolic activities of mercury cycling microorganisms in brackish microbial mats
Adrien Vigneron1*, Perrine Cruaud2, Johanne Aubé1#, Rémy Guyoneaud1 and Marisol Goñi-Urriza1
ID on Figure 7	Category	Protein Name	Protein ID	bin.72	bin.660	bin.93	bin.246	bin.674	bin.761	bin.785	bin.416	bin.299	bin.495	bin.345	bin.759	bin.55	bin.805	bin.762	bin.727	bin.752	bin.456	bin.731	bin.506	bin.96	bin.740	bin.165	bin.27	bin.387
1	Carbon fixation	5-methyltetrahydrofolate corrinoid/iron sulfur protein methyltransferase	K15023	Absent	Absent	Absent	Absent	Absent	Absent	Absent	Absent	Absent	Absent	Absent	Absent	Absent	3.60438	0	11.9346	2.15062	4.93839	Absent	Absent	Absent	Absent	3.10478	2.05847	3.20469
2	Carbon fixation	methylenetetrahydrofolate reductase (NADPH)	K00297	0.0218656	0.00258767	0.0822823	Absent	0.278807	0.00853898	0.0333847	0.115843	Absent	0.86437	0.300576	0.402903	0.0203799	3.04597	1.21639	4.88744	1.46129	0.932961	0.0810015	Absent	Absent	0.776711	4.11477	2.84737	2.13262
3	Carbon fixation	carbon-monoxide dehydrogenase catalytic subunit	K00198	Absent	Absent	Absent	Absent	Absent	Absent	Absent	Absent	Absent	Absent	Absent	Absent	Absent	10.707	1.16659	33.4209	0.266387	14.4102	Absent	Absent	Absent	Absent	5.0792	3.09391	3.79126
4	Carbon fixation	phosphoenolpyruvate carboxykinase (ATP)	K01610	0.118775	Absent	0.723649	0.365502	Absent	Absent	0.446719	0.429084	Absent	0.169684	11.9111	Absent	0.0226832	Absent	Absent	Absent	Absent	0.289032	Absent	0.678075	Absent	7.79893	Absent	Absent	Absent
5	Carbon fixation	ribulose-bisphosphate carboxylase large chain	K01601	1.92303	6.05779	Absent	Absent	Absent	Absent	0	Absent	Absent	Absent	0.108737	Absent	Absent	Absent	Absent	Absent	Absent	Absent	Absent	Absent	Absent	Absent	Absent	Absent	Absent
6	Carbon fixation	ribulose-bisphosphate carboxylase small chain	K01602	3.38596	27.4394	Absent	Absent	Absent	Absent	Absent	Absent	Absent	Absent	Absent	Absent	Absent	Absent	Absent	Absent	Absent	Absent	Absent	Absent	Absent	Absent	Absent	Absent	Absent
7	light utilisation	2-desacetyl-2-hydroxyethyl bacteriochlorophyllide A dehydrogenase	TIGR01202	Absent	Absent	Absent	Absent	Absent	Absent	Absent	Absent	Absent	Absent	Absent	0	Absent	2.11726	Absent	0.0480778	Absent	Absent	0.0220708	Absent	Absent	Absent	Absent	Absent	Absent
8	light utilisation	3-vinyl bacteriochlorophyllide hydratase	K11336	Absent	Absent	Absent	0.365553	Absent	0.417124	0.20202	0.310511	Absent	0.799486	Absent	Absent	Absent	Absent	Absent	Absent	Absent	Absent	Absent	Absent	Absent	Absent	Absent	Absent	Absent
9	light utilisation	bacteriorhodopsin	COG5524	Absent	Absent	Absent	Absent	Absent	Absent	Absent	Absent	Absent	Absent	2.55526	Absent	0	Absent	Absent	Absent	Absent	Absent	Absent	0	Absent	Absent	Absent	Absent	Absent
10	light utilisation	chlorophyllide a reductase subunit X	K11333	Absent	Absent	Absent	0.931137	Absent	0.0582947	0.884016	0.610437	Absent	Absent	Absent	Absent	Absent	Absent	Absent	Absent	Absent	Absent	Absent	Absent	Absent	Absent	Absent	Absent	Absent
11	light utilisation	chlorophyllide a reductase subunit Y	K11334	Absent	Absent	Absent	1.19422	Absent	0.585741	0.388961	0.474913	Absent	Absent	Absent	Absent	Absent	Absent	Absent	Absent	Absent	Absent	Absent	Absent	Absent	Absent	Absent	Absent	Absent
12	light utilisation	chlorophyllide a reductase subunit Z	K11335	Absent	Absent	Absent	1.35809	Absent	2.46445	0.249311	0.599415	Absent	Absent	Absent	Absent	Absent	Absent	Absent	Absent	Absent	Absent	Absent	Absent	Absent	Absent	Absent	Absent	Absent
13	light utilisation	chlorophyll synthase	K04040	Absent	Absent	Absent	Absent	Absent	0.0360192	0.0252525	0.740587	Absent	0.56576	Absent	Absent	Absent	Absent	Absent	Absent	Absent	Absent	Absent	Absent	Absent	Absent	Absent	Absent	Absent
14	light utilisation	light-harvesting complex 1 alpha chain	K08926	Absent	Absent	Absent	72.5759	Absent	1.18013	Absent	70.8959	Absent	Absent	Absent	Absent	Absent	Absent	Absent	Absent	Absent	Absent	Absent	Absent	Absent	Absent	Absent	Absent	Absent
15	light utilisation	light-harvesting complex 1 beta chain	K08927	Absent	Absent	Absent	149.282	Absent	1.04837	Absent	189.189	Absent	Absent	Absent	Absent	Absent	Absent	Absent	Absent	Absent	Absent	Absent	Absent	Absent	Absent	Absent	Absent	Absent
16	light utilisation	light-harvesting protein B-800-850 beta chain	K08939	Absent	Absent	Absent	20.5636	Absent	Absent	Absent	Absent	Absent	Absent	Absent	Absent	Absent	Absent	Absent	Absent	Absent	Absent	Absent	Absent	Absent	Absent	Absent	Absent	Absent
17	light utilisation	photosynthetic reaction center L subunit	K08928	Absent	Absent	Absent	5.46831	Absent	40.7253	Absent	Absent	Absent	Absent	Absent	Absent	Absent	Absent	Absent	Absent	Absent	Absent	Absent	Absent	Absent	Absent	Absent	Absent	Absent
18	light utilisation	photosynthetic reaction center M subunit	K08929	Absent	Absent	Absent	Absent	Absent	22.4126	Absent	2.62192	Absent	70.4282	Absent	Absent	Absent	Absent	Absent	Absent	Absent	Absent	Absent	Absent	Absent	Absent	Absent	Absent	Absent
19	Oxygen respiration	cytochrome c oxidase cbb3-type subunit 1	K00404	1.70746	3.59416	Absent	Absent	Absent	2.15162	1.41223	1.75112	Absent	0	Absent	Absent	Absent	Absent	Absent	Absent	Absent	Absent	Absent	Absent	Absent	6.08448	Absent	Absent	Absent
20	Oxygen respiration	cytochrome c oxidase cbb3-type subunit 2	K00405	1.36448	1.59595	Absent	Absent	Absent	0.746879	0.26648	3.48613	Absent	2.55813	Absent	Absent	Absent	Absent	Absent	Absent	Absent	Absent	Absent	Absent	Absent	5.40012	Absent	Absent	Absent
21	Oxygen respiration	cytochrome c oxidase cbb3-type subunit 3	K00406	0.624034	1.23144	0.0328548	0.689486	Absent	0.265502	0.237127	1.14693	Absent	0.627599	Absent	0.996111	0.00737741	Absent	Absent	Absent	Absent	Absent	Absent	Absent	0.147245	5.79711	Absent	Absent	Absent
22	Oxygen respiration	cytochrome c oxidase subunit 1	K02256	0.437622	0.299211	0.526326	Absent	0.233945	1.16635	0.752392	0.307479	Absent	3.04188	2.16146	0.398576	0	Absent	Absent	Absent	0.416075	Absent	Absent	0.0211659	Absent	0.996245	Absent	0.523618	Absent
23	Thiosulfate oxidation	sulfane dehydrogenase subunit SoxC	K17225	Absent	Absent	Absent	0.961456	Absent	Absent	Absent	0.20798	Absent	Absent	Absent	Absent	Absent	Absent	Absent	Absent	Absent	Absent	Absent	Absent	Absent	Absent	Absent	Absent	Absent
24	Thiosulfate oxidation	sulfur-oxidizing protein SoxA	K17222	1.43912	6.46286	Absent	2.19219	Absent	Absent	0.389891	Absent	Absent	4.75967	Absent	Absent	Absent	Absent	Absent	Absent	Absent	Absent	Absent	Absent	Absent	Absent	Absent	Absent	Absent
25	Thiosulfate oxidation	sulfur-oxidizing protein SoxB	K17224	0.365064	0.0783023	Absent	0.648446	Absent	Absent	0.121579	0.129355	Absent	6.33866	Absent	Absent	Absent	Absent	Absent	Absent	Absent	Absent	Absent	Absent	Absent	Absent	Absent	Absent	Absent
26	Thiosulfate oxidation	sulfur-oxidizing protein SoxX	K17223	0.422339	1.17661	Absent	Absent	Absent	Absent	0	Absent	Absent	1.55763	Absent	Absent	Absent	Absent	Absent	Absent	Absent	Absent	Absent	Absent	Absent	Absent	Absent	Absent	Absent
27	Thiosulfate oxidation	sulfur-oxidizing protein SoxY	K17226	0.0250248	3.03302	Absent	2.57101	Absent	Absent	0	Absent	Absent	7.39426	Absent	Absent	Absent	Absent	Absent	Absent	Absent	Absent	Absent	Absent	Absent	Absent	Absent	Absent	Absent
28	Thiosulfate oxidation	sulfur-oxidizing protein SoxZ	K17227	7.19386	5.46258	Absent	5.60069	Absent	Absent	4.18434	Absent	Absent	13.1127	Absent	Absent	Absent	Absent	Absent	Absent	Absent	Absent	Absent	Absent	Absent	Absent	Absent	Absent	Absent
29	Sulfur oxidation	sulfide:quinone oxidoreductase	K17218	Absent	0.167524	Absent	1.94631	Absent	1.05975	0.458875	Absent	Absent	1.47566	Absent	Absent	0	Absent	Absent	Absent	0.378114	Absent	Absent	Absent	Absent	Absent	Absent	Absent	Absent
30	Sulfur oxidation	intracellular sulfur oxidation DsrE/DsrF family protein	COG1416	2.64993	0.877441	0.116115	Absent	Absent	Absent	0	Absent	Absent	Absent	Absent	Absent	Absent	0.0369423	Absent	Absent	Absent	0	Absent	Absent	Absent	1.03839	Absent	Absent	Absent
31	Sulfur oxidation	uncharacterized protein involved in oxidation of intracellular sulfur	K06039	Absent	Absent	Absent	Absent	Absent	Absent	Absent	Absent	Absent	Absent	Absent	Absent	Absent	0.802759	Absent	Absent	Absent	Absent	0	0	Absent	Absent	Absent	Absent	0.196951
32	Sulfide oxidation	sulfide dehydrogenase cytochrome subunit	K17230	1.4808	1.03986	Absent	Absent	Absent	Absent	Absent	Absent	Absent	Absent	Absent	Absent	Absent	Absent	Absent	Absent	Absent	Absent	Absent	Absent	Absent	1.0672	Absent	Absent	Absent
33	tertrathionate reduction	octaheme c-type cytochrome (tetrathionate reductase family)	TIGR04315	Absent	1.98043	0.209172	Absent	Absent	Absent	Absent	Absent	Absent	Absent	1.60431	Absent	Absent	Absent	Absent	3.33011	0.241012	0.39734	0.0334605	0.420375	Absent	5.17539	Absent	Absent	Absent
34	Thiosulfate reduction	thiosulfate reductase cytochrome b subunit	K08354	Absent	2.57919	3.24709	Absent	Absent	0.083098	Absent	Absent	Absent	Absent	1.29007	Absent	Absent	1.05015	Absent	0.618815	Absent	0.369882	0.0311287	0.078765	Absent	0.0831729	Absent	Absent	0.357581
35	Thiosulfate reduction	thiosulfate reductase/polysulfide reductase chain A	K08352	Absent	Absent	0.389448	Absent	Absent	Absent	Absent	Absent	Absent	Absent	Absent	Absent	Absent	0.422251	0.132044	1.38046	0.205447	0	Absent	Absent	0	Absent	Absent	0.0959597	0.547107
36	Sulfate reduction	adenylylsulfate reductase subunit A	K00394	Absent	Absent	Absent	Absent	Absent	Absent	Absent	Absent	Absent	Absent	Absent	Absent	Absent	0.861782	Absent	3.86569	26.6868	93.5076	Absent	Absent	Absent	Absent	0.190958	28.5371	Absent
37	Sulfate reduction	adenylylsulfate reductase subunit B	K00395	Absent	Absent	Absent	Absent	Absent	Absent	Absent	Absent	Absent	Absent	Absent	Absent	Absent	13.6831	0.0209003	384.954	26.7201	38.5993	Absent	Absent	Absent	Absent	0.324993	28.5513	16.1506
38	Sulfate reduction	sulfate adenylyltransferase	K00958	0.155268	0.71687	Absent	0.141994	Absent	0.208982	0.171889	Absent	Absent	Absent	Absent	Absent	Absent	5.94026	2.51179	0.590982	4.28455	0.437919	Absent	0.498684	Absent	Absent	0.362464	5.79091	1.37941
39	Sulfate reduction	sulfite reductase alpha subunit	K11180	Absent	5.2657	Absent	Absent	Absent	Absent	Absent	Absent	Absent	Absent	Absent	Absent	Absent	Absent	Absent	Absent	Absent	12.9291	Absent	Absent	Absent	Absent	Absent	11.5174	5.10898
40	Sulfate reduction	sulfite reductase beta subunit	K11181	Absent	1.84514	Absent	Absent	Absent	Absent	Absent	Absent	Absent	Absent	Absent	Absent	Absent	3.20759	1.46905	Absent	Absent	Absent	Absent	Absent	11.9769	Absent	Absent	14.2622	Absent
41	sulfite reduction	dissimilatory sulfite reductase (desulfoviridin) alpha/beta subunit	COG2221	Absent	Absent	Absent	Absent	Absent	Absent	Absent	Absent	Absent	Absent	Absent	Absent	Absent	0.466376	Absent	2.51609	Absent	Absent	Absent	Absent	Absent	Absent	0.283714	Absent	Absent
42	nitrate reduction	nitrate reductase alpha subunit	K00370	Absent	Absent	0.0335501	0.858742	Absent	Absent	Absent	Absent	Absent	Absent	Absent	Absent	Absent	Absent	Absent	Absent	Absent	Absent	Absent	Absent	Absent	Absent	Absent	Absent	Absent
43	nitrate reduction	nitrate reductase beta subunit	K00371	Absent	Absent	0.0381345	0.836711	Absent	Absent	Absent	Absent	Absent	Absent	Absent	Absent	Absent	0.0432168	Absent	Absent	Absent	Absent	Absent	Absent	Absent	Absent	Absent	Absent	Absent
44	nitrate reduction	nitrate reductase gamma subunit	K00374	1.3847	1.23482	0	0.391835	Absent	1.38667	Absent	Absent	Absent	Absent	Absent	Absent	Absent	1.97986	0.00941176	2.52385	0.411827	2.3726	Absent	Absent	1.70945	Absent	2.06432	0.711734	Absent
45	nitrate reduction	nitrate reductase NapA	K02567	Absent	Absent	Absent	Absent	Absent	Absent	0.288638	Absent	Absent	Absent	Absent	Absent	Absent	0	Absent	Absent	Absent	Absent	Absent	0.733739	Absent	Absent	Absent	Absent	Absent
46	nitrite reduction	cytochrome c nitrite reductase small subunit	K15876	Absent	Absent	0.246138	Absent	Absent	Absent	Absent	Absent	0	Absent	Absent	Absent	Absent	Absent	Absent	Absent	0.338613	Absent	0.1747	Absent	Absent	Absent	Absent	Absent	Absent
47	nitrite reduction	NAD(P)H-nitrite reductase large subunit	COG1251	Absent	Absent	1.32456	Absent	Absent	Absent	Absent	Absent	Absent	Absent	Absent	Absent	Absent	0.660271	0.0558185	Absent	Absent	0.591551	0	1.05193	Absent	1.8331	0.516688	Absent	0.0997461
48	nitrite reduction	nitrite reductase (cytochrome c-552)	K03385	Absent	Absent	0.553485	Absent	Absent	Absent	Absent	Absent	0	Absent	Absent	Absent	Absent	Absent	Absent	Absent	0.400377	Absent	0.0741458	Absent	Absent	2.8796	Absent	Absent	Absent
49	nitrite reduction	nitrite reductase (NO-forming)/hydroxylamine reductase	K15864	Absent	0.268788	Absent	Absent	Absent	Absent	0.0945231	Absent	Absent	Absent	Absent	Absent	Absent	Absent	Absent	Absent	Absent	Absent	Absent	Absent	Absent	Absent	Absent	Absent	Absent
50	nitric oxide reduction	nitric oxide reductase NorQ protein	K04748	0.0673603	0	Absent	Absent	Absent	Absent	0.0482095	0.103199	Absent	Absent	Absent	Absent	Absent	Absent	0	Absent	0.303382	0	Absent	Absent	Absent	Absent	4.83562	0.132903	Absent
51	nitrogen fixation	nitrogenase iron protein NifH	K02588	0.275467	Absent	0.764233	Absent	Absent	Absent	Absent	Absent	Absent	Absent	Absent	Absent	Absent	Absent	Absent	Absent	0	0.188734	0.0701416	Absent	1.56463	0	0	Absent	Absent
52	nitrogen fixation	nitrogen fixation protein NifX	K02596	0	Absent	0.390054	Absent	Absent	Absent	Absent	Absent	Absent	Absent	Absent	Absent	Absent	Absent	Absent	Absent	Absent	Absent	Absent	Absent	Absent	0.197975	Absent	Absent	Absent
53	iron reduction	OmcA/MtrC family decaheme c-type cytochrome	TIGR03507	Absent	Absent	Absent	Absent	Absent	3.20988	Absent	Absent	Absent	Absent	Absent	Absent	Absent	0.166618	Absent	Absent	Absent	Absent	Absent	Absent	Absent	Absent	Absent	Absent	0.0219698
54	iron reduction	predicted CXXCH cytochrome family protein	TIGR01905	Absent	Absent	6.08092	Absent	0.0449783	0.0330027	0	Absent	0	Absent	Absent	0	Absent	Absent	Absent	Absent	Absent	Absent	Absent	Absent	Absent	8.96077	Absent	Absent	Absent
55	cytochromes	mono/diheme cytochrome c family protein	COG2010	0.376588	0	0.950997	0.788135	0.562998	3.06461	0.330062	Absent	Absent	1.21368	0.782568	0.544422	0.0649475	0.889514	0.104878	1.93334	0	Absent	0.232168	Absent	0.428596	12.5649	Absent	0	0.411734
56	DMSO reduction	anaerobic selenocysteine-containing dehydrogenase	COG0243	0.418499	0.361738	0.107074	Absent	Absent	0.0192908	Absent	0.271952	Absent	0.749435	Absent	Absent	Absent	5.17916	Absent	5.78783	0.393399	1.85276	Absent	0.131752	0.0323939	Absent	1.7734	Absent	1.19367
57	DMSO reduction	DMSO/TMAO reductase YedYZ molybdopterin-dependent catalytic subunit	COG2041	0	Absent	Absent	Absent	Absent	0.252014	Absent	Absent	Absent	Absent	Absent	Absent	Absent	0.475888	0.154839	1.29804	Absent	Absent	Absent	Absent	Absent	Absent	Absent	0.0286348	0.171907
58	DMSO reduction	molybdopterin-containing oxidoreductase family iron-sulfur binding subunit	K00180	Absent	0.812117	Absent	Absent	0.298256	Absent	Absent	Absent	Absent	Absent	1.59409	0.416431	0	3.53635	Absent	4.025	Absent	2.86297	Absent	0.476703	0.956937	Absent	3.03261	0.330461	2.59526
59	arsenate reduction	arsenate reductase	K00537	0.20299	0.184924	0.125017	0.0329164	0.0243303	0.00410206	0.0457404	0.148972	0	Absent	0.170734	0.185838	0	Absent	0.225871	0.431312	0.148386	0.138034	0.228128	0	Absent	Absent	Absent	0	Absent
60	dehalogenation	2-haloacid dehalogenase	K01561	Absent	Absent	0.37693	0.0170318	Absent	Absent	0	Absent	Absent	0.642641	Absent	Absent	Absent	Absent	Absent	0.250227	0.0882556	0.802064	Absent	Absent	Absent	Absent	Absent	Absent	Absent
61	Hydrogenase	Ni/Fe-hydrogenase 1 B-type cytochrome subunit	K03622	Absent	0.645039	0.284105	Absent	Absent	0.76476	Absent	Absent	Absent	Absent	Absent	Absent	Absent	Absent	Absent	Absent	1.60728	Absent	Absent	Absent	Absent	0	Absent	2.0202	Absent
62	Hydrogenase	hydrogenase large subunit	K06281	1.07437	1.63916	Absent	Absent	Absent	2.87694	Absent	Absent	Absent	Absent	Absent	Absent	0.0189892	0.298557	Absent	Absent	1.11293	Absent	Absent	Absent	0	0	Absent	2.20625	Absent
63	fermentation	propanol-preferring alcohol dehydrogenase	K13953	Absent	Absent	Absent	Absent	Absent	0.0697246	0	Absent	Absent	Absent	Absent	Absent	Absent	0.391633	0.0157509	Absent	Absent	0.0924923	Absent	Absent	Absent	2.13602	0.179933	Absent	0.152518
64	fermentation	malate dehydrogenase (oxaloacetate-decarboxylating)	K00027	Absent	Absent	0	Absent	Absent	Absent	Absent	Absent	Absent	Absent	Absent	Absent	Absent	Absent	Absent	Absent	0.165747	Absent	Absent	2.0207	Absent	Absent	Absent	Absent	Absent
65	fermentation	malate dehydrogenase	K00024	0.192031	0	Absent	0.311078	1.06117	0.810038	0.456223	0.819153	Absent	1.6007	3.76668	Absent	0	Absent	Absent	5.18333	0.488169	Absent	1.1231	Absent	Absent	12.1363	0.377129	1.95663	0.808869
66	fermentation	L-lactate dehydrogenase	K00016	0.0272649	Absent	Absent	Absent	0.551125	Absent	0	Absent	0	Absent	Absent	0.248777	Absent	0.921747	Absent	Absent	Absent	0.214661	Absent	Absent	0	Absent	0.750469	Absent	Absent
67	fermentation	formate--tetrahydrofolate ligase	K01938	Absent	Absent	Absent	0.123709	Absent	0.151642	0.146425	0.397408	Absent	0.719885	Absent	Absent	0	3.49531	1.89941	0.221161	3.65744	14.6505	Absent	0.418936	0	Absent	4.18046	1.75863	3.20841
68	fermentation	formate dehydrogenase major subunit	K00123	Absent	Absent	Absent	0.330984	0.0306508	0.207838	2.00098	0	0	0.273379	Absent	0	Absent	Absent	Absent	11.2363	3.07537	Absent	Absent	Absent	Absent	Absent	0.0311214	12.8589	1.48642
69	fermentation	alcohol dehydrogenase (NADP+)	K00002	Absent	Absent	Absent	Absent	Absent	Absent	Absent	Absent	Absent	Absent	Absent	Absent	Absent	Absent	Absent	Absent	0.273647	Absent	Absent	0.566183	Absent	Absent	Absent	Absent	Absent
70	fermentation	alanine dehydrogenase	K00259	0.10981	0	0.0123275	0.174975	Absent	0.589977	0.166208	0	Absent	Absent	0.265781	Absent	0.00358329	1.17669	0.0705427	6.64653	1.48862	Absent	788.779	Absent	0.401402	0	1.66253	1.0997	0.15945
71	Acetate metabolism	acetate kinase	K00925	Absent	Absent	0.620053	Absent	0	Absent	0	Absent	0	0	0.713973	0.928394	0	0.142673	0.0252525	0.240582	0.171468	Absent	0.39069	0.712758	1.43945	0.400527	0.331896	0.328217	0.0664245
72	Acetate metabolism	acetyl-CoA C-acetyltransferase	K00626	0.703034	0.16527	0.419413	0.339596	Absent	0.270345	1.15315	0.262332	Absent	2.15858	0.145717	Absent	0.0231355	1.95239	0.494126	10.2818	0.698914	0.789496	Absent	Absent	Absent	1.07228	6.16689	0.970153	0.933618
73	Acetate metabolism	acetyl-CoA decarbonylase/synthase complex subunit gamma	K00197	Absent	Absent	Absent	Absent	Absent	Absent	Absent	Absent	Absent	Absent	Absent	Absent	Absent	1.34266	Absent	7.52612	2.91158	7.83548	Absent	0.217642	0	Absent	2.21731	1.74379	0.693448
74	Acetate metabolism	acetyl-CoA hydrolase/succinyl-CoA:acetate CoA-transferase	K01067	Absent	Absent	Absent	Absent	0.827153	Absent	Absent	Absent	0	Absent	Absent	0.531915	Absent	0.356412	Absent	Absent	Absent	Absent	Absent	Absent	Absent	Absent	Absent	0.0434412	Absent
75	Acetate metabolism	acetyl-CoA synthase	K14138	Absent	Absent	Absent	Absent	Absent	Absent	Absent	Absent	Absent	Absent	Absent	Absent	Absent	2.35997	Absent	10.4245	Absent	0.663245	Absent	Absent	Absent	Absent	2.47475	2.31479	1.50013
76	Acetate metabolism	acetyl-CoA synthetase	K01895	0.836531	1.71298	Absent	1.70549	2.32766	3.6	5.11591	0.358786	7.5	34.9959	0.163608	1.5136	0	0.526163	0.00563476	1.7794	2.75972	5.22542	Absent	0.165631	9.98925	0.998022	0.417336	6.24522	0.112466
77	Acetate metabolism	acetyl-CoA synthetase/4-hydroxybutyrate---CoA ligase (AMP-forming)	K14466	Absent	Absent	Absent	Absent	Absent	Absent	Absent	Absent	Absent	Absent	Absent	Absent	Absent	Absent	Absent	Absent	1.21699	Absent	Absent	Absent	Absent	Absent	Absent	0.713978	Absent
78	pyruvate metabolism	pyruvate carboxylase	K01958	Absent	0	0.166337	0.0878058	Absent	0.0933173	0.251053	0.229714	0	0.0781471	Absent	Absent	Absent	Absent	Absent	Absent	0.053708	Absent	Absent	Absent	0.0806317	0.188228	0.29715	Absent	Absent
79	pyruvate metabolism	pyruvate dehydrogenase E1 component beta subunit	K00162	Absent	Absent	Absent	0.270921	Absent	Absent	0.142259	Absent	Absent	0.693488	0.56869	Absent	0	0.956045	Absent	0.971894	Absent	Absent	Absent	0.686047	Absent	Absent	Absent	Absent	0.0613284
80	pyruvate metabolism	pyruvate-ferredoxin/flavodoxin oxidoreductase	K03737	Absent	0.176967	2.80203	Absent	1.03319	0.614117	Absent	Absent	0	Absent	2.65825	1.02522	Absent	0.612329	0.265494	3.2569	1.80848	0.257709	0.0970224	0.499046	1.64807	6.06836	0.159111	0.950716	2.77969
81	pyruvate metabolism	pyruvate ferredoxin oxidoreductase alpha subunit	K00169	0.10516	0.0533977	Absent	Absent	Absent	Absent	Absent	Absent	Absent	Absent	Absent	Absent	Absent	Absent	Absent	2.19981	Absent	2.04224	Absent	0.349787	0	Absent	Absent	Absent	Absent
82	pyruvate metabolism	pyruvate kinase	K00873	0.291389	143.1	0.276145	0.109112	Absent	0.230793	0.0165837	0.133203	0	0.807367	0.272575	0.0836346	0	0.232671	0.182677	0.431062	0.339502	0.310623	0.0713788	Absent	0	0.218973	0.499341	0.118141	Absent
83	pyruvate metabolism	pyruvate,orthophosphate dikinase	K01006	Absent	1.19369	0.66873	0.0692896	1.62	0.756083	0.117114	0	5.9132	0.996501	2.18329	0.669054	0	0.520955	0.331241	0.611457	0.320617	1.79914	0.60307	0.66042	Absent	0	4.74525	0.72983	0.78818
84	pyruvate metabolism	pyruvate,water dikinase	K01007	0.125701	0.0473256	0.0939468	Absent	Absent	0.22716	0.154332	Absent	Absent	Absent	Absent	Absent	0	1.77075	0.143307	8.40269	0.134558	Absent	Absent	Absent	0.266869	0.0424659	0.131415	0.14666	0.612814
85	Ethanolamine degradation	ethanolamine utilization protein EutM	K04027	Absent	Absent	Absent	Absent	2.44306	Absent	Absent	Absent	0	Absent	Absent	6.12208	0	Absent	0.412346	Absent	Absent	Absent	Absent	Absent	1.77964	Absent	Absent	Absent	Absent
86	arylsulfate degradation	arylsulfatase	K01130	Absent	0.935622	Absent	0	0.0971252	0.0258385	2.34348	Absent	Absent	Absent	Absent	0.297738	0	4.88049	0.674947	1.04148	0.568954	Absent	0	Absent	2.16568	Absent	Absent	4.00455	0.986915
87	cellulose degradation	alpha-glucosidase (family GH31 glycosyl hydrolase)	COG1501	Absent	Absent	Absent	Absent	Absent	Absent	Absent	Absent	Absent	Absent	Absent	0.0247181	Absent	Absent	Absent	Absent	Absent	Absent	0.138007	1.77099	1.02041	Absent	Absent	Absent	Absent
88	hydrocarbon degradation	benzoyl-CoA reductase/2-hydroxyglutaryl-CoA dehydratase subunit BcrC/BadD/HgdB	COG1775	Absent	Absent	Absent	Absent	Absent	Absent	Absent	Absent	Absent	Absent	Absent	Absent	Absent	0.422175	0	2.16937	Absent	Absent	Absent	Absent	0.163399	0.105409	9.05986	Absent	Absent
89	hydrocarbon degradation	Arylsuccinate/benzylsuccinate synthase	K07540	Absent	Absent	Absent	Absent	Absent	Absent	Absent	Absent	Absent	Absent	Absent	Absent	Absent	Absent	Absent	Absent	Absent	Absent	Absent	Absent	Absent	Absent	4.5862	Absent	Absent
90	methylamine degradation	cytochrome c-type protein NapC/trimethylamine-N-oxide reductase cytochrome c-type subunit TorC	K02569/K03532	Absent	Absent	Absent	Absent	Absent	Absent	Absent	Absent	Absent	Absent	Absent	Absent	Absent	1.9865	Absent	0.635303	Absent	Absent	Absent	Absent	Absent	Absent	Absent	0.018782	0.0505278
91	methylamine degradation	trimethylamine monooxygenase	K18277	Absent	Absent	Absent	Absent	Absent	Absent	Absent	0.204557	Absent	Absent	Absent	Absent	Absent	Absent	Absent	Absent	Absent	Absent	Absent	Absent	Absent	Absent	Absent	Absent	Absent
92	urea degradation	urease subunit alpha	K01428	Absent	Absent	Absent	Absent	Absent	0.176662	0.235231	0.401287	Absent	0.606295	Absent	Absent	Absent	Absent	Absent	Absent	Absent	Absent	Absent	Absent	Absent	Absent	Absent	Absent	Absent
	Housekeeping gene	RNA polymerase subunit B	K03043	12.79	3.87	5.86	15.14	4.29	7.17	2.2	1.9	0.08	1.36	26.21	1.88	6.38	7.82	10	1.57	4.32	2.46	10.38	1.15	0.98	0.83	5.33	2.29	18.73
